# Supplementary material for: Antimicrobial Stewardship Interventions in Pediatric Oncology: A Systematic Review
Source: J Clin Med. 2022 Aug 4;11(15):4545. doi: 10.3390/jcm11154545 (PMC9369733; doi:10.3390/jcm11154545)
Supplement: Supplementary file 1 [file jcm-11-04545-s001.zip]

Archive with 1 entries (1 files):
- jcm-1791297-supplementary.xlsx
