# Supplementary material for: Antimicrobial Stewardship Interventions in Pediatric Oncology: A Systematic Review
Source: J Clin Med. 2022 Aug 4;11(15):4545. doi: 10.3390/jcm11154545 (PMC9369733; doi:10.3390/jcm11154545)
Supplement: Supplementary file 1 [file jcm-11-04545-s001.zip › jcm-1791297-supplementary.xlsx]

## Sheet: STROBE
Quality assessment of included studies reporting the comparison of clinical outcomes before and after the intervention using the STROBE statement
	Overall Count	Quality assessment
Antibacterial
Wattier [22]	26	Good
Horikoshi [23]	12	Poor
Hennig [24]	23	Intermediate
Karandikar [25]	31	Good
Olson [26]	21	Intermediate
Antifungal
Horikoshi [23]	12	Poor
Santiago-García [28]	22	Intermediate
Amanati [29]	24	Intermediate
